# Supplementary material for: Classification Algorithm for Person Identification and Gesture Recognition Based on Hand Gestures with Small Training Sets
Source: Sensors (Basel). 2020 Dec 18;20(24):7279. doi: 10.3390/s20247279 (PMC7766068; doi:10.3390/s20247279)
Supplement: Supplementary file 1 [file sensors-20-07279-s001.zip]

Archive with 8 entries (7 files):
- sensors-988263-for XML-supp/
- sensors-988263-for XML-supp/article-supplement-algorithm-pseudocodes.aux
- sensors-988263-for XML-supp/article-supplement-algorithm-pseudocodes.log
- sensors-988263-for XML-supp/article-supplement-algorithm-pseudocodes.pdf
- sensors-988263-for XML-supp/article-supplement-algorithm-pseudocodes.synctex.gz
- sensors-988263-for XML-supp/article-supplement-algorithm-pseudocodes.tex
- sensors-988263-for XML-supp/article-supplement-confusion-matrices.docx
- sensors-988263-for XML-supp/glove-surveys-dataset.zip
