# Supplementary material for: Classification Algorithm for Person Identification and Gesture Recognition Based on Hand Gestures with Small Training Sets
Source: Sensors (Basel). 2020 Dec 18;20(24):7279. doi: 10.3390/s20247279 (PMC7766068; doi:10.3390/s20247279)
Supplement: Supplementary file 1 [file sensors-20-07279-s001.zip › sensors-988263-for XML-supp/article-supplement-algorithm-pseudocodes.aux]

\relax 
\@writefile{loa}{\contentsline {algocf}{\numberline {1}{\ignorespaces Transformation, step 1 in training and prediction phases.}}{1}}
\newlabel{alg:step1}{{1}{1}}
\@writefile{loa}{\contentsline {algocf}{\numberline {2}{\ignorespaces Frequency table calculation, step 5 in training and step 3 in prediction.}}{1}}
\newlabel{alg:freqtable}{{2}{1}}
\@writefile{loa}{\contentsline {algocf}{\numberline {3}{\ignorespaces Training algorithm.}}{2}}
\newlabel{alg:training}{{3}{2}}
\@writefile{loa}{\contentsline {algocf}{\numberline {4}{\ignorespaces Prediction algorithm.}}{3}}
\newlabel{alg:prediction}{{4}{3}}
