# Supplementary material for: Classification Algorithm for Person Identification and Gesture Recognition Based on Hand Gestures with Small Training Sets
Source: Sensors (Basel). 2020 Dec 18;20(24):7279. doi: 10.3390/s20247279 (PMC7766068; doi:10.3390/s20247279)
Supplement: Supplementary file 1 [file sensors-20-07279-s001.zip › sensors-988263-for XML-supp/article-supplement-algorithm-pseudocodes.log]

This is pdfTeX, Version 3.14159265-2.6-1.40.18 (TeX Live 2017/W32TeX) (preloaded format=pdflatex 2020.4.15)  18 DEC 2020 12:04
entering extended mode
 restricted \write18 enabled.
 %&-line parsing enabled.
**./article-supplement-algorithm-pseudocodes.tex
(./article-supplement-algorithm-pseudocodes.tex
LaTeX2e <2017-04-15>
Babel <3.10> and hyphenation patterns for 84 language(s) loaded.
(c:/texlive/2017/texmf-dist/tex/latex/base/article.cls
Document Class: article 2014/09/29 v1.4h Standard LaTeX document class
(c:/texlive/2017/texmf-dist/tex/latex/base/size10.clo
File: size10.clo 2014/09/29 v1.4h Standard LaTeX file (size option)
)
\c@part=\count79
\c@section=\count80
\c@subsection=\count81
\c@subsubsection=\count82
\c@paragraph=\count83
\c@subparagraph=\count84
\c@figure=\count85
\c@table=\count86
\abovecaptionskip=\skip41
\belowcaptionskip=\skip42
\bibindent=\dimen102
)
(c:/texlive/2017/texmf-dist/tex/latex/algorithm2e/algorithm2e.sty
Package: algorithm2e 2013/01/06 v5.00 algorithms environments
\c@AlgoLine=\count87

(c:/texlive/2017/texmf-dist/tex/latex/base/ifthen.sty
Package: ifthen 2014/09/29 v1.1c Standard LaTeX ifthen package (DPC)
)
\algocf@hangindent=\skip43

(c:/texlive/2017/texmf-dist/tex/latex/tools/xspace.sty
Package: xspace 2014/10/28 v1.13 Space after command names (DPC,MH)
)
(c:/texlive/2017/texmf-dist/tex/latex/relsize/relsize.sty
Package: relsize 2013/03/29 ver 4.1
)
********************************************************
Package `algorithm2e' Release 5.1 -- october 19 2015 --
- algorithm2e-announce@lirmm.fr mailing list for announcement about releases
- algorithm2e-discussion@lirmm.fr mailing list for discussion about package
subscribe by emailing sympa@lirmm.fr with 'subscribe <list> <firstname name>'
- Author: Christophe Fiorio (christophe.fiorio@umontpellier.fr)
********************************************************
\skiptotal=\skip44
\skiplinenumber=\skip45
\skiprule=\skip46
\skiphlne=\skip47
\skiptext=\skip48
\skiplength=\skip49
\algomargin=\skip50
\skipalgocfslide=\skip51
\algowidth=\dimen103
\inoutsize=\dimen104
\inoutindent=\dimen105
\interspacetitleruled=\dimen106
\interspacealgoruled=\dimen107
\interspacetitleboxruled=\dimen108
\algocf@ruledwidth=\skip52
\algocf@inoutbox=\box26
\algocf@inputbox=\box27
\AlCapSkip=\skip53
\AlCapHSkip=\skip54
\algoskipindent=\skip55
\algocf@nlbox=\box28
\algocf@hangingbox=\box29
\algocf@untilbox=\box30
\algocf@skipuntil=\skip56
\algocf@capbox=\box31
\algoheightruledefault=\skip57
\algoheightrule=\skip58
\algotitleheightruledefault=\skip59
\algotitleheightrule=\skip60
\c@algocfline=\count88
\c@algocfproc=\count89
\c@algocf=\count90
\algocf@algoframe=\box32
\algocf@algobox=\box33
) (c:/texlive/2017/texmf-dist/tex/latex/algorithms/algorithmic.sty
Package: algorithmic 2009/08/24 v0.1 Document Style `algorithmic'

(c:/texlive/2017/texmf-dist/tex/latex/graphics/keyval.sty
Package: keyval 2014/10/28 v1.15 key=value parser (DPC)
\KV@toks@=\toks14
)
\c@ALC@unique=\count91
\c@ALC@line=\count92
\c@ALC@rem=\count93
\c@ALC@depth=\count94
\ALC@tlm=\skip61
\algorithmicindent=\skip62
)
(c:/texlive/2017/texmf-dist/tex/latex/amsmath/amsmath.sty
Package: amsmath 2016/11/05 v2.16a AMS math features
\@mathmargin=\skip63

For additional information on amsmath, use the `?' option.
(c:/texlive/2017/texmf-dist/tex/latex/amsmath/amstext.sty
Package: amstext 2000/06/29 v2.01 AMS text

(c:/texlive/2017/texmf-dist/tex/latex/amsmath/amsgen.sty
File: amsgen.sty 1999/11/30 v2.0 generic functions
\@emptytoks=\toks15
\ex@=\dimen109
))
(c:/texlive/2017/texmf-dist/tex/latex/amsmath/amsbsy.sty
Package: amsbsy 1999/11/29 v1.2d Bold Symbols
\pmbraise@=\dimen110
)
(c:/texlive/2017/texmf-dist/tex/latex/amsmath/amsopn.sty
Package: amsopn 2016/03/08 v2.02 operator names
)
\inf@bad=\count95
LaTeX Info: Redefining \frac on input line 213.
\uproot@=\count96
\leftroot@=\count97
LaTeX Info: Redefining \overline on input line 375.
\classnum@=\count98
\DOTSCASE@=\count99
LaTeX Info: Redefining \ldots on input line 472.
LaTeX Info: Redefining \dots on input line 475.
LaTeX Info: Redefining \cdots on input line 596.
\Mathstrutbox@=\box34
\strutbox@=\box35
\big@size=\dimen111
LaTeX Font Info:    Redeclaring font encoding OML on input line 712.
LaTeX Font Info:    Redeclaring font encoding OMS on input line 713.
\macc@depth=\count100
\c@MaxMatrixCols=\count101
\dotsspace@=\muskip10
\c@parentequation=\count102
\dspbrk@lvl=\count103
\tag@help=\toks16
\row@=\count104
\column@=\count105
\maxfields@=\count106
\andhelp@=\toks17
\eqnshift@=\dimen112
\alignsep@=\dimen113
\tagshift@=\dimen114
\tagwidth@=\dimen115
\totwidth@=\dimen116
\lineht@=\dimen117
\@envbody=\toks18
\multlinegap=\skip64
\multlinetaggap=\skip65
\mathdisplay@stack=\toks19
LaTeX Info: Redefining \[ on input line 2817.
LaTeX Info: Redefining \] on input line 2818.
)
(c:/texlive/2017/texmf-dist/tex/latex/geometry/geometry.sty
Package: geometry 2010/09/12 v5.6 Page Geometry

(c:/texlive/2017/texmf-dist/tex/generic/oberdiek/ifpdf.sty
Package: ifpdf 2017/03/15 v3.2 Provides the ifpdf switch
)
(c:/texlive/2017/texmf-dist/tex/generic/oberdiek/ifvtex.sty
Package: ifvtex 2016/05/16 v1.6 Detect VTeX and its facilities (HO)
Package ifvtex Info: VTeX not detected.
)
(c:/texlive/2017/texmf-dist/tex/generic/ifxetex/ifxetex.sty
Package: ifxetex 2010/09/12 v0.6 Provides ifxetex conditional
)
\Gm@cnth=\count107
\Gm@cntv=\count108
\c@Gm@tempcnt=\count109
\Gm@bindingoffset=\dimen118
\Gm@wd@mp=\dimen119
\Gm@odd@mp=\dimen120
\Gm@even@mp=\dimen121
\Gm@layoutwidth=\dimen122
\Gm@layoutheight=\dimen123
\Gm@layouthoffset=\dimen124
\Gm@layoutvoffset=\dimen125
\Gm@dimlist=\toks20
)
No file article-supplement-algorithm-pseudocodes.aux.
\openout1 = `article-supplement-algorithm-pseudocodes.aux'.

LaTeX Font Info:    Checking defaults for OML/cmm/m/it on input line 7.
LaTeX Font Info:    ... okay on input line 7.
LaTeX Font Info:    Checking defaults for T1/cmr/m/n on input line 7.
LaTeX Font Info:    ... okay on input line 7.
LaTeX Font Info:    Checking defaults for OT1/cmr/m/n on input line 7.
LaTeX Font Info:    ... okay on input line 7.
LaTeX Font Info:    Checking defaults for OMS/cmsy/m/n on input line 7.
LaTeX Font Info:    ... okay on input line 7.
LaTeX Font Info:    Checking defaults for OMX/cmex/m/n on input line 7.
LaTeX Font Info:    ... okay on input line 7.
LaTeX Font Info:    Checking defaults for U/cmr/m/n on input line 7.
LaTeX Font Info:    ... okay on input line 7.
*geometry* driver: auto-detecting
*geometry* detected driver: pdftex
*geometry* verbose mode - [ preamble ] result:
* driver: pdftex
* paper: a4paper
* layout: <same size as paper>
* layoutoffset:(h,v)=(0.0pt,0.0pt)
* modes: 
* h-part:(L,W,R)=(56.9055pt, 483.69687pt, 56.9055pt)
* v-part:(T,H,B)=(56.9055pt, 731.23584pt, 56.9055pt)
* \paperwidth=597.50787pt
* \paperheight=845.04684pt
* \textwidth=483.69687pt
* \textheight=731.23584pt
* \oddsidemargin=-15.36449pt
* \evensidemargin=-15.36449pt
* \topmargin=-52.36449pt
* \headheight=12.0pt
* \headsep=25.0pt
* \topskip=10.0pt
* \footskip=30.0pt
* \marginparwidth=65.0pt
* \marginparsep=11.0pt
* \columnsep=10.0pt
* \skip\footins=9.0pt plus 4.0pt minus 2.0pt
* \hoffset=0.0pt
* \voffset=0.0pt
* \mag=1000
* \@twocolumnfalse
* \@twosidefalse
* \@mparswitchfalse
* \@reversemarginfalse
* (1in=72.27pt=25.4mm, 1cm=28.453pt)

Missing character: There is no â in font cmbx12!
Missing character: There is no  in font cmbx12!
Missing character: There is no  in font cmbx12!
Missing character: There is no â in font cmbx12!
Missing character: There is no  in font cmbx12!
Missing character: There is no  in font cmbx12!

Underfull \hbox (badness 10000) in paragraph at lines 10--11

 []


Overfull \hbox (15.0pt too wide) detected at line 41
[][] 
 []


Overfull \hbox (15.0pt too wide) detected at line 56
[][] 
 []

LaTeX Font Info:    Try loading font information for OMS+cmr on input line 63.
(c:/texlive/2017/texmf-dist/tex/latex/base/omscmr.fd
File: omscmr.fd 2014/09/29 v2.5h Standard LaTeX font definitions
)
LaTeX Font Info:    Font shape `OMS/cmr/m/n' in size <10> not available
(Font)              Font shape `OMS/cmsy/m/n' tried instead on input line 63.

Overfull \hbox (15.0pt too wide) detected at line 115
[][] 
 []


Overfull \hbox (15.0pt too wide) detected at line 143
[][] 
 []

[1

{c:/texlive/2017/texmf-var/fonts/map/pdftex/updmap/pdftex.map}] [2] [3]
(./article-supplement-algorithm-pseudocodes.aux)

LaTeX Warning: Label(s) may have changed. Rerun to get cross-references right.

 )
(\end occurred inside a group at level 1)

### simple group (level 1) entered at line 1061 ({)
### bottom level 
Here is how much of TeX's memory you used:
 2472 strings out of 492995
 34392 string characters out of 6136402
 128552 words of memory out of 5000000
 6048 multiletter control sequences out of 15000+600000
 7551 words of font info for 27 fonts, out of 8000000 for 9000
 1141 hyphenation exceptions out of 8191
 27i,10n,32p,346b,3008s stack positions out of 5000i,500n,10000p,200000b,80000s
<c:/texlive/2017/texmf-dist/fonts/type1/public/amsfonts/cm/cmbx
10.pfb><c:/texlive/2017/texmf-dist/fonts/type1/public/amsfonts/cm/cmbx12.pfb><c
:/texlive/2017/texmf-dist/fonts/type1/public/amsfonts/cm/cmcsc10.pfb><c:/texliv
e/2017/texmf-dist/fonts/type1/public/amsfonts/cm/cmmi10.pfb><c:/texlive/2017/te
xmf-dist/fonts/type1/public/amsfonts/cm/cmmi7.pfb><c:/texlive/2017/texmf-dist/f
onts/type1/public/amsfonts/cm/cmr10.pfb><c:/texlive/2017/texmf-dist/fonts/type1
/public/amsfonts/cm/cmr12.pfb><c:/texlive/2017/texmf-dist/fonts/type1/public/am
sfonts/cm/cmr7.pfb><c:/texlive/2017/texmf-dist/fonts/type1/public/amsfonts/cm/c
mr8.pfb><c:/texlive/2017/texmf-dist/fonts/type1/public/amsfonts/cm/cmsy10.pfb><
c:/texlive/2017/texmf-dist/fonts/type1/public/amsfonts/cm/cmsy7.pfb><c:/texlive
/2017/texmf-dist/fonts/type1/public/amsfonts/cm/cmti10.pfb><c:/texlive/2017/tex
mf-dist/fonts/type1/public/amsfonts/cm/cmti7.pfb>
Output written on article-supplement-algorithm-pseudocodes.pdf (3 pages, 142310
 bytes).
PDF statistics:
 66 PDF objects out of 1000 (max. 8388607)
 47 compressed objects within 1 object stream
 0 named destinations out of 1000 (max. 500000)
 1 words of extra memory for PDF output out of 10000 (max. 10000000)
