# Supplementary material for: Classification Algorithm for Person Identification and Gesture Recognition Based on Hand Gestures with Small Training Sets
Source: Sensors (Basel). 2020 Dec 18;20(24):7279. doi: 10.3390/s20247279 (PMC7766068; doi:10.3390/s20247279)
Supplement: Supplementary file 1 [file sensors-20-07279-s001.zip › sensors-988263-for XML-supp/article-supplement-algorithm-pseudocodes.tex]

\documentclass{article}
\usepackage[]{algorithm2e}
\usepackage{algorithmic}
\usepackage{amsmath}
\usepackage[a4paper, margin=2cm]{geometry}

\begin{document}

\Large
\noindent \textbf{Supplementary material for the paper “Classification Algorithm for Person Identification and Gesture Recognition Based on Hand Gestures with Small Training Sets” \\}

\large
{\centering (Dated: December 3rd, 2020) \par}
\vspace{\baselineskip}
\normalsize
Below there are pseudocodes of the algorithm proposed in the article.

\begin{algorithm}[!ht]
	\caption{Transformation, step 1 in training and prediction phases.}
	\label{alg:step1}
	\begin{algorithmic}[1]
        \REQUIRE a survey $\Theta_{i} = (x_{i}^{v})_{v=1}^{V}$, $i \in \{1, 2, \dots, D\}$
        \FOR {$v = 1 $ \TO $2V$}
            \IF {$v \leq V$}
                \STATE $\Theta'(1,v) \leftarrow x_{1}^{v}$
            \ELSE
                \STATE $\Theta'(1,v) \leftarrow 0$
            \ENDIF
        \ENDFOR
        \FOR {$i \in \{2, 3, \dots, D\}$}
            \FOR {$v \in \{1, 2, \dots, 2V\}$}
                \IF {$v \leq V$}
                    \STATE $\Theta'(i,v) \leftarrow x_{i}^{v}$
                \ELSE
                    \STATE $\Theta'(1,v) \leftarrow x_{i}^{v} - x_{i-1}^{v}$
                \ENDIF
            \ENDFOR
        \ENDFOR
        \RETURN $\Theta'$
	\end{algorithmic}
\end{algorithm}

\begin{algorithm}[!ht]
	\caption{Frequency table calculation, step 5 in training and step 3 in prediction.}
	\label{alg:freqtable}
	\begin{algorithmic}[1]
        \REQUIRE symbol table $\Pi''(i)$, $i \in \{1, 2, \dots, D\}$
        \FOR {$l = 1$ \TO $k_1$}
            \STATE $B(l) \leftarrow 0$
        \ENDFOR
        \FOR {$i = 1$ \TO $D$}
            \STATE $B(\Pi''(i)) \leftarrow B(\Pi''(i)) + 1$
        \ENDFOR
        \RETURN $B$
	\end{algorithmic}
\end{algorithm}
    
\begin{algorithm}[!ht]
	\caption{Training algorithm.}
	\label{alg:training}
	\begin{algorithmic}[1]
        \REQUIRE training data $\Theta_{j,i} = (x_{j,i}^{v})_{v=1}^{V}$, $c_j$, $j \in \mathit{TR}$, $i \in \{1, 2, \dots, D\}$; clustering parameters $k_1$, $d_{\mathit{clust}}$; $k$NN parameters $k_2$, $d_{\mathit{kNN}}$
        \STATE \COMMENT{Step 1.}
        \FOR {$j \in \mathit{TR}$}
            \STATE $\Theta'(J, :, :) \leftarrow \textsc{transform}(\Theta_{j,:})$
        \ENDFOR
        \STATE \COMMENT{Step 2.}
        \FOR {$j \in \mathit{TR}$}
            \FOR {$i = 1$ \TO $ D$}
                \FOR {$v = 1$ \TO $2V$}
                    \STATE $\Theta''(D(j-1)+i, v)\leftarrow\Theta'(j,i,v)$
                \ENDFOR
            \ENDFOR
        \ENDFOR
        \STATE \COMMENT{Step 3.}
        \STATE $\Omega \leftarrow \textsc{k\_means}(\Theta'', k_1, d_{\mathit{clust}})$
        \STATE \COMMENT{Step 4.}
        \FOR {$j \in \mathit{TR}$}
            \FOR {$i = 1$ \TO $D$}
                \STATE $\Pi''(i, j) \leftarrow 1$
                \STATE $\mathit{mindist} \leftarrow d_{\mathit{clust}}(\Omega(1), \Theta'(j, i, :))$
                \FOR {$c \in \{2, 3, \dots, k_1\}$}
                    \STATE $\mathit{curdist} \leftarrow d_{\mathit{clust}}(\Omega(c), \Theta'(j, i, :))$
                    \IF {$\mathit{curdist} < \mathit{mindist}$}
                        \STATE $\Pi''(i, j) \leftarrow c$
                        \STATE $\mathit{mindist} \leftarrow \mathit{curdist}$
                    \ENDIF
                \ENDFOR
            \ENDFOR
        \ENDFOR
        \STATE \COMMENT{Step 5.}
        \FOR {$j \in \mathit{TR}$}
            \STATE $B(j, :) \leftarrow $ \textsc{freq\_table}($\Pi''(:, j)$)
        \ENDFOR
        \STATE \COMMENT{Step 6.}
        \FOR {$l = 1$ \TO $k_1$}
            \FOR {$c = 1$ \TO $C$}
                \STATE $\Gamma(c, l) \leftarrow 0$
                \STATE $N \leftarrow 0$
                \FOR {$j \in \mathit{TR}$}
                    \IF {$c_j = c$}
                        \STATE $N \leftarrow N+1$
                        \STATE $\Gamma(c, l) \leftarrow \Gamma(c, l) + B(j, l)$
                    \ENDIF
                \ENDFOR
                \STATE $\Gamma(c, l) \leftarrow \Gamma(c, l) / N$
            \ENDFOR
        \ENDFOR
        \STATE \COMMENT{$k$NN training with features $\Theta'$, classes $\Omega$, $k$ parameter equal to $k_2$ and distance function $d_{\mathit{kNN}}$.}
        \STATE \textsc{knn\_model} $\leftarrow$ \textsc{knn\_training}($\Theta'$, $\Omega$, $k_2$, $d_{\mathit{kNN}}$)

        \RETURN $\Gamma$, \textsc{knn\_model}

	\end{algorithmic}
\end{algorithm}


\begin{algorithm}[!ht]
	\caption{Prediction algorithm.}
	\label{alg:prediction}
	\begin{algorithmic}[1]
        \REQUIRE new survey $\Theta_{i} = (x_{i}^{v})_{v=1}^{V}$, $i \in \{1, 2, \dots, D\}$; centroids $\Gamma(c, l)$, $c \in \{1, 2, \dots, C\}$, $l \in \{1, 2, \dots, k_1\}$; clustering parameter $k_1$; $k$NN model; distance function $d_{\mathit{VSM}}$
        \STATE \COMMENT{Step 1.}
        \STATE $\Theta' \leftarrow \textsc{transform}(\Theta_{i})$
        \STATE \COMMENT{Step 2.}
        \FOR {$i = 1$ \TO $D$}
            \STATE $\Pi_{\mathit{new}}''(i) \leftarrow \textsc{knn\_predict}$(\textsc{knn\_model}, $\Theta_i'$)
        \ENDFOR
        \STATE \COMMENT{Step 3.}
        \STATE $B_{\mathit{new}} \leftarrow $ \textsc{freq\_table}($\Pi_{\mathit{new}}''$)
        \STATE \COMMENT{Step 4.}
        \STATE $c_{\mathit{new}} \leftarrow 1$
        \STATE $\mathit{mindist} \leftarrow d_{\mathit{VSM}}(\Gamma(1, :), B_{\mathit{new}})$
        \FOR {$c \in \{2, 3, \dots, C\}$}
            \STATE $\mathit{curdist} \leftarrow d_{\mathit{VSM}}(\Gamma(c, :), B_{\mathit{new}})$
            \IF {$\mathit{curdist} < \mathit{mindist}$}
                \STATE $c_{\mathit{new}} \leftarrow c$
                \STATE $\mathit{mindist} \leftarrow \mathit{curdist}$
            \ENDIF
        \ENDFOR
        \RETURN $c_{\mathit{new}}$
	\end{algorithmic}
\end{algorithm}


\end{document}
